# Supplementary material for: Quantitative microbiome profiling reveals the developmental trajectory of the chicken gut microbiota and its connection to host metabolism
Source: Imeta. 2023 Apr 25;2(2):e105. doi: 10.1002/imt2.105 (PMC10989779; doi:10.1002/imt2.105)
Supplement: Supplementary file 2 — Supporting information. [file IMT2-2-e105-s002.xlsx]

## Sheet: Index
Index
Table S1	Ingredient composition of the diet (as-fed basis)
Table S2	The metadata of the samples used for DNA extraction
Table S3	Statistics of the sequencing data
Table S4	Permutational multivariate analysis of variance (PERMANOVA) results for microbial communities
Table S5	Pairwise Wilcoxon test of the values of the first principal coordinate analysis (PCoA) axis in different segments of bacterial and fungal communities in Supplementary Figure S4b
Table S6	Number of microbial patterns in each segment
Table S7	Number of taxa belonging to different patterns in Figure 4A
Table S8	"Colonization" microbes in the broiler chicken gut microbiota
Table S9	"Disappearance" microbes in the broiler chicken gut microbiota
Table S10	"Core" microbes in the broiler chicken gut microbiota
Table S11	The topological properties of the cooccurrence networks
Table S12	Key taxa in different segments and their patterns
Table S13	Results of pairwise Wilcoxon test of values of P1 in Figure 6B
Table S14	Metabolites in each cluster
Table S15	Results of protest test between microbial communities and serum metabolic profile
Table S16	Significance of the residuals of protest tests among different groups
Table S17	Number of interactions between the genera and the metabolites in each cluster from different segments
Table S18	Number of metabolites (degree) associated with the genera in the cooccurrence netwok of Figure 7C
Table S19	Number of the genera (degree) associated with the metabolites in Figure 7C
Table S20	Number of metabolites in each category
Table S21	Source of microbiota-associated metabolites identified by the software MetOrigin
Table S22	Enriched metabolic pathways from origin-based metabolic pathway enrichment analysis

## Sheet: Table S1
Table S1 Ingredient composition of the diet (as-fed basis)
Item	Content
Ingredients
Corn (%)	58.07
Soybean meal (%)	35.21
Corn oil (%)	2.86
Dicalcium phosphate (%)	1.87
Limestone (%)	0.88
Salt (%)	0.35
Choline chloride (%)	0.3
Trace mineral premix (%)	0.2
DL-methionine (%)	0.18
Antioxidant (%)	0.05
Vitamins premix (%)	0.03
Nutrient composition
ME (kcal/kg)	3
Crude protein (%)	21.5
Lysine (%)	1.186
Methionine (%)	0.5
Non-phytic acid phosphorus (%)	0.45
Calcium (%)	1

## Sheet: Table S2
Table S2 The metadata of the samples used for DNA extraction
Sample name	Weight of the samples used for DNA extraction (g)	Volumn of DNA (μL)
D01-01-D	0.18	50
D01-01-J	0.25	50
D01-01-I	0.3	50
D01-01-C	0.25	50
D01-02-D	0.2	50
D01-02-J	0.28	50
D01-02-I	0.25	50
D01-02-C	0.19	50
D01-03-D	0.3	50
D01-03-J	0.28	50
D01-03-I	0.38	50
D01-03-C	0.22	50
D01-04-D	0.23	50
D01-04-J	0.41	50
D01-04-I	0.3	50
D01-04-C	0.36	50
D01-05-D	0.21	50
D01-05-J	0.31	50
D01-05-I	0.24	50
D01-05-C	0.23	50
D01-06-D	0.29	50
D01-06-J	0.37	50
D01-06-I	0.31	50
D01-06-C	0.22	50
D01-07-D	0.23	50
D01-07-J	0.34	50
D01-07-I	0.36	50
D01-07-C	0.29	50
D01-08-D	0.24	50
D01-08-J	0.33	50
D01-08-I	0.35	50
D01-08-C	0.3	50
D01-09-D	0.3	50
D01-09-J	0.39	50
D01-09-I	0.48	50
D01-09-C	0.27	50
D01-10-D	0.27	50
D01-10-J	0.41	50
D01-10-I	0.43	50
D01-10-C	0.32	50
D04-01-D	0.13	50
D04-01-J	0.21	50
D04-01-I	0.17	50
D04-01-C	0.15	50
D04-02-D	0.2	50
D04-02-J	0.36	50
D04-02-I	0.19	50
D04-02-C	0.14	50
D04-03-D	0.15	50
D04-03-J	0.4	50
D04-03-I	0.28	50
D04-03-C	0.22	50
D04-04-D	0.22	50
D04-04-J	0.36	50
D04-04-I	0.2	50
D04-04-C	0.16	50
D04-05-D	0.21	50
D04-05-J	0.41	50
D04-05-I	0.25	50
D04-05-C	0.16	50
D04-06-D	0.3	50
D04-06-J	0.34	50
D04-06-I	0.24	50
D04-06-C	0.12	50
D04-07-D	0.26	50
D04-07-J	0.38	50
D04-07-I	0.29	50
D04-07-C	0.17	50
D04-08-D	0.26	50
D04-08-J	0.43	50
D04-08-I	0.23	50
D04-08-C	0.25	50
D04-09-D	0.14	50
D04-09-J	0.38	50
D04-09-I	0.23	50
D04-09-C	0.17	50
D04-10-D	0.15	50
D04-10-J	0.32	50
D04-10-I	0.27	50
D04-10-C	0.16	50
D07-01-D	0.18	50
D07-01-J	0.25	50
D07-01-I	0.38	50
D07-01-C	0.11	50
D07-02-D	0.19	50
D07-02-J	0.38	50
D07-02-I	0.34	50
D07-02-C	0.12	50
D07-03-D	0.12	50
D07-03-J	0.28	50
D07-03-I	0.39	50
D07-03-C	0.24	50
D07-04-D	0.14	50
D07-04-J	0.28	50
D07-04-I	0.31	50
D07-04-C	0.11	50
D07-05-D	0.18	50
D07-05-J	0.33	50
D07-05-I	0.3	50
D07-05-C	0.21	50
D07-06-D	0.17	50
D07-06-J	0.35	50
D07-06-I	0.39	50
D07-06-C	0.17	50
D07-07-D	0.14	50
D07-07-J	0.27	50
D07-07-I	0.31	50
D07-07-C	0.11	50
D07-08-D	0.13	50
D07-08-J	0.3	50
D07-08-I	0.33	50
D07-08-C	0.14	50
D07-09-D	0.16	50
D07-09-J	0.39	50
D07-09-I	0.41	50
D07-09-C	0.19	50
D07-10-D	0.16	50
D07-10-J	0.36	50
D07-10-I	0.31	50
D07-10-C	0.11	50
D14-01-D	0.2	50
D14-01-J	0.47	50
D14-01-I	0.32	50
D14-01-C	0.04	50
D14-02-D	0.2	50
D14-02-J	0.52	50
D14-02-I	0.41	50
D14-02-C	0.07	50
D14-03-D	0.27	50
D14-03-J	0.45	50
D14-03-I	0.37	50
D14-03-C	0.12	50
D14-04-D	0.28	50
D14-04-J	0.51	50
D14-04-I	0.38	50
D14-04-C	0.11	50
D14-05-D	0.3	50
D14-05-J	0.4	50
D14-05-I	0.33	50
D14-05-C	0.1	50
D14-06-D	0.25	50
D14-06-J	0.38	50
D14-06-I	0.3	50
D14-06-C	0.1	50
D14-07-D	0.26	50
D14-07-J	0.42	50
D14-07-I	0.41	50
D14-07-C	0.12	50
D14-08-D	0.3	50
D14-08-J	0.56	50
D14-08-I	0.3	50
D14-08-C	0.12	50
D14-09-D	0.26	50
D14-09-J	0.38	50
D14-09-I	0.31	50
D14-09-C	0.07	50
D14-10-D	0.28	50
D14-10-J	0.49	50
D14-10-I	0.39	50
D14-10-C	0.13	50
D21-01-D	0.11	50
D21-01-J	0.49	50
D21-01-I	0.32	50
D21-01-C	0.09	50
D21-02-D	0.2	50
D21-02-J	0.48	50
D21-02-I	0.31	50
D21-02-C	0.1	50
D21-03-D	0.21	50
D21-03-J	0.59	50
D21-03-I	0.35	50
D21-03-C	0.1	50
D21-04-D	0.21	50
D21-04-J	0.49	50
D21-04-I	0.3	50
D21-04-C	0.12	50
D21-05-D	0.21	50
D21-05-J	0.62	50
D21-05-I	0.44	50
D21-05-C	0.11	50
D21-06-D	0.19	50
D21-06-J	0.49	50
D21-06-I	0.3	50
D21-06-C	0.11	50
D21-07-D	0.14	50
D21-07-J	0.5	50
D21-07-I	0.27	50
D21-07-C	0.09	50
D21-08-D	0.14	50
D21-08-J	0.46	50
D21-08-I	0.29	50
D21-08-C	0.09	50
D21-09-D	0.17	50
D21-09-J	0.42	50
D21-09-I	0.23	50
D21-09-C	0.15	50
D21-10-D	0.16	50
D21-10-J	0.48	50
D21-10-I	0.28	50
D21-10-C	0.1	50
D28-01-D	0.21	50
D28-01-J	0.53	50
D28-01-I	0.29	50
D28-01-C	0.11	50
D28-02-D	0.22	50
D28-02-J	0.48	50
D28-02-I	0.37	50
D28-02-C	0.11	50
D28-03-D	0.16	50
D28-03-J	0.42	50
D28-03-I	0.25	50
D28-03-C	0.11	50
D28-04-D	0.17	50
D28-04-J	0.47	50
D28-04-I	0.38	50
D28-04-C	0.12	50
D28-05-D	0.22	50
D28-05-J	0.52	50
D28-05-I	0.38	50
D28-05-C	0.09	50
D28-06-D	0.12	50
D28-06-J	0.48	50
D28-06-I	0.57	50
D28-06-C	0.11	50
D28-07-D	0.17	50
D28-07-J	0.5	50
D28-07-I	0.43	50
D28-07-C	0.13	50
D28-08-D	0.3	50
D28-08-J	0.49	50
D28-08-I	0.41	50
D28-08-C	0.12	50
D28-09-D	0.17	50
D28-09-J	0.44	50
D28-09-I	0.29	50
D28-09-C	0.1	50
D28-10-D	0.17	50
D28-10-J	0.53	50
D28-10-I	0.33	50
D28-10-C	0.08	50
D35-01-D	0.23	50
D35-01-J	0.5	50
D35-01-I	0.25	50
D35-01-C	0.23	50
D35-02-D	0.28	50
D35-02-J	0.44	50
D35-02-I	0.25	50
D35-02-C	0.15	50
D35-03-D	0.24	50
D35-03-J	0.51	50
D35-03-I	0.29	50
D35-03-C	0.2	50
D35-04-D	0.27	50
D35-04-J	0.55	50
D35-04-I	0.23	50
D35-04-C	0.19	50
D35-05-D	0.23	50
D35-05-J	0.4	50
D35-05-I	0.25	50
D35-05-C	0.27	50
D35-06-D	0.28	50
D35-06-J	0.52	50
D35-06-I	0.34	50
D35-06-C	0.28	50
D35-07-D	0.25	50
D35-07-J	0.54	50
D35-07-I	0.31	50
D35-07-C	0.27	50
D35-08-D	0.17	50
D35-08-J	0.63	50
D35-08-I	0.29	50
D35-08-C	0.65	50
D35-09-D	0.23	50
D35-09-J	0.55	50
D35-09-I	0.3	50
D35-09-C	0.36	50
D35-10-D	0.25	50
D35-10-J	0.56	50
D35-10-I	0.22	50
D35-10-C	0.27	50
D42-01-D	0.26	50
D42-01-J	0.59	50
D42-01-I	0.21	50
D42-01-C	0.34	50
D42-02-D	0.19	50
D42-02-J	0.57	50
D42-02-I	0.25	50
D42-02-C	0.32	50
D42-03-D	0.23	50
D42-03-J	0.51	50
D42-03-I	0.21	50
D42-03-C	0.23	50
D42-04-D	0.16	50
D42-04-J	0.47	50
D42-04-I	0.27	50
D42-04-C	0.2	50
D42-05-D	0.11	50
D42-05-J	0.52	50
D42-05-I	0.29	50
D42-05-C	0.3	50
D42-06-D	0.28	50
D42-06-J	0.47	50
D42-06-I	0.31	50
D42-06-C	0.25	50
D42-07-D	0.14	50
D42-07-J	0.54	50
D42-07-I	0.27	50
D42-07-C	0.22	50
D42-08-D	0.3	50
D42-08-J	0.52	50
D42-08-I	0.32	50
D42-08-C	0.27	50
D42-09-D	0.25	50
D42-09-J	0.77	50
D42-09-I	0.34	50
D42-09-C	0.3	50
D42-10-D	0.27	50
D42-10-J	0.67	50
D42-10-I	0.24	50
D42-10-C	0.4	50

## Sheet: Table S3
Table S3 Statistics of the sequencing data
Sample name	DPH	Segment	Sequence count of 16S	Sequence count of ITS
D01-01-D	1	Duodenum	151418	343785
D01-01-J	1	Jejunum	136640	363583
D01-01-I	1	Ileum	119519	325999
D01-01-C	1	Cecum	110512	232237
D01-02-D	1	Duodenum	115047	207103
D01-02-J	1	Jejunum	92468	356929
D01-02-I	1	Ileum	96588	331026
D01-02-C	1	Cecum	107874	278594
D01-03-D	1	Duodenum	185604	331804
D01-03-J	1	Jejunum	92680	321339
D01-03-I	1	Ileum	103173	277545
D01-03-C	1	Cecum	99213	248686
D01-04-D	1	Duodenum	156945	326231
D01-04-J	1	Jejunum	99513	334495
D01-04-I	1	Ileum	85969	298605
D01-04-C	1	Cecum	142205	339384
D01-05-D	1	Duodenum	197596	461673
D01-05-J	1	Jejunum	134395	322311
D01-05-I	1	Ileum	93134	277620
D01-05-C	1	Cecum	137653	223032
D01-06-D	1	Duodenum	103641	402912
D01-06-J	1	Jejunum	83201	224997
D01-06-I	1	Ileum	356834	47423
D01-06-C	1	Cecum	164485	278890
D01-07-D	1	Duodenum	116359	319730
D01-07-J	1	Jejunum	126523	249649
D01-07-I	1	Ileum	86671	268200
D01-07-C	1	Cecum	100782	327627
D01-08-D	1	Duodenum	72990	320098
D01-08-J	1	Jejunum	100372	223270
D01-08-I	1	Ileum	288188	46324
D01-08-C	1	Cecum	228637	691135
D01-09-D	1	Duodenum	168789	377815
D01-09-J	1	Jejunum	145125	286295
D01-09-I	1	Ileum	125489	320548
D01-09-C	1	Cecum	85348	207710
D01-10-D	1	Duodenum	125218	354404
D01-10-J	1	Jejunum	95822	379197
D01-10-I	1	Ileum	105213	332405
D01-10-C	1	Cecum	117105	261029
D04-01-D	4	Duodenum	360713	301509
D04-01-J	4	Jejunum	234150	259325
D04-01-I	4	Ileum	257136	344394
D04-01-C	4	Cecum	276832	476617
D04-02-D	4	Duodenum	383796	620554
D04-02-J	4	Jejunum	219759	247114
D04-02-I	4	Ileum	268867	273029
D04-02-C	4	Cecum	273336	357840
D04-03-D	4	Duodenum	308467	882062
D04-03-J	4	Jejunum	260241	224960
D04-03-I	4	Ileum	232136	400124
D04-03-C	4	Cecum	322948	497494
D04-04-D	4	Duodenum	378018	640780
D04-04-J	4	Jejunum	222716	199204
D04-04-I	4	Ileum	265879	337543
D04-04-C	4	Cecum	242654	449525
D04-05-D	4	Duodenum	318271	550920
D04-05-J	4	Jejunum	239845	246257
D04-05-I	4	Ileum	261377	408825
D04-05-C	4	Cecum	304843	511813
D04-06-D	4	Duodenum	332324	465995
D04-06-J	4	Jejunum	307025	233103
D04-06-I	4	Ileum	245060	356221
D04-06-C	4	Cecum	273627	476261
D04-07-D	4	Duodenum	327001	461088
D04-07-J	4	Jejunum	225643	222485
D04-07-I	4	Ileum	260444	197802
D04-07-C	4	Cecum	240493	426488
D04-08-D	4	Duodenum	287808	375021
D04-08-J	4	Jejunum	233320	194737
D04-08-I	4	Ileum	248954	311706
D04-08-C	4	Cecum	261085	415895
D04-09-D	4	Duodenum	290930	484537
D04-09-J	4	Jejunum	225993	205627
D04-09-I	4	Ileum	229712	355980
D04-09-C	4	Cecum	258802	435687
D04-10-D	4	Duodenum	363349	578260
D04-10-J	4	Jejunum	265500	206930
D04-10-I	4	Ileum	278756	436247
D04-10-C	4	Cecum	293682	478328
D07-01-D	7	Duodenum	337167	774002
D07-01-J	7	Jejunum	337992	300604
D07-01-I	7	Ileum	420232	547501
D07-01-C	7	Cecum	408866	631054
D07-02-D	7	Duodenum	323182	611492
D07-02-J	7	Jejunum	257693	246401
D07-02-I	7	Ileum	288762	420670
D07-02-C	7	Cecum	304641	503067
D07-03-D	7	Duodenum	224693	515639
D07-03-J	7	Jejunum	197038	240558
D07-03-I	7	Ileum	260832	330482
D07-03-C	7	Cecum	296029	376351
D07-04-D	7	Duodenum	322421	390219
D07-04-J	7	Jejunum	253352	238765
D07-04-I	7	Ileum	309089	411539
D07-04-C	7	Cecum	300198	421321
D07-05-D	7	Duodenum	349473	571005
D07-05-J	7	Jejunum	227612	386790
D07-05-I	7	Ileum	276327	345936
D07-05-C	7	Cecum	320062	384991
D07-06-D	7	Duodenum	425853	407538
D07-06-J	7	Jejunum	230905	249196
D07-06-I	7	Ileum	237501	350703
D07-06-C	7	Cecum	301678	387723
D07-07-D	7	Duodenum	386878	426467
D07-07-J	7	Jejunum	227971	197301
D07-07-I	7	Ileum	269971	289978
D07-07-C	7	Cecum	549621	476155
D07-08-D	7	Duodenum	318928	396732
D07-08-J	7	Jejunum	219877	149801
D07-08-I	7	Ileum	254758	217313
D07-08-C	7	Cecum	316736	370622
D07-09-D	7	Duodenum	337787	484174
D07-09-J	7	Jejunum	229573	164239
D07-09-I	7	Ileum	289154	240341
D07-09-C	7	Cecum	333777	412865
D07-10-D	7	Duodenum	373123	519879
D07-10-J	7	Jejunum	286231	277649
D07-10-I	7	Ileum	366896	488934
D07-10-C	7	Cecum	336859	523676
D14-01-D	14	Duodenum	405867	492356
D14-01-J	14	Jejunum	243717	201807
D14-01-I	14	Ileum	297019	388033
D14-01-C	14	Cecum	452204	398994
D14-02-D	14	Duodenum	254824	484985
D14-02-J	14	Jejunum	231084	242648
D14-02-I	14	Ileum	309612	411312
D14-02-C	14	Cecum	428284	326223
D14-03-D	14	Duodenum	281943	613499
D14-03-J	14	Jejunum	206359	183213
D14-03-I	14	Ileum	257615	325382
D14-03-C	14	Cecum	377214	370552
D14-04-D	14	Duodenum	387622	390389
D14-04-J	14	Jejunum	196157	214744
D14-04-I	14	Ileum	235692	200084
D14-04-C	14	Cecum	345960	442023
D14-05-D	14	Duodenum	358938	511960
D14-05-J	14	Jejunum	234190	167680
D14-05-I	14	Ileum	264530	390489
D14-05-C	14	Cecum	286601	484143
D14-06-D	14	Duodenum	315616	449810
D14-06-J	14	Jejunum	190465	164452
D14-06-I	14	Ileum	257051	351746
D14-06-C	14	Cecum	359044	550301
D14-07-D	14	Duodenum	303741	636317
D14-07-J	14	Jejunum	224740	221593
D14-07-I	14	Ileum	304477	338266
D14-07-C	14	Cecum	348413	476381
D14-08-D	14	Duodenum	373019	405093
D14-08-J	14	Jejunum	217290	204469
D14-08-I	14	Ileum	244437	367774
D14-08-C	14	Cecum	332526	555501
D14-09-D	14	Duodenum	409065	394751
D14-09-J	14	Jejunum	256606	293264
D14-09-I	14	Ileum	292531	411466
D14-09-C	14	Cecum	373197	441184
D14-10-D	14	Duodenum	371975	365054
D14-10-J	14	Jejunum	306149	221149
D14-10-I	14	Ileum	311970	438227
D14-10-C	14	Cecum	319170	174095
D21-01-D	21	Duodenum	382242	531557
D21-01-J	21	Jejunum	245267	469673
D21-01-I	21	Ileum	299519	478754
D21-01-C	21	Cecum	291804	449253
D21-02-D	21	Duodenum	494157	327518
D21-02-J	21	Jejunum	210917	219283
D21-02-I	21	Ileum	234760	423345
D21-02-C	21	Cecum	345858	433993
D21-03-D	21	Duodenum	365554	373248
D21-03-J	21	Jejunum	227356	198858
D21-03-I	21	Ileum	212112	362189
D21-03-C	21	Cecum	352976	256246
D21-04-D	21	Duodenum	396328	489407
D21-04-J	21	Jejunum	274698	244750
D21-04-I	21	Ileum	269563	591616
D21-04-C	21	Cecum	397430	200722
D21-05-D	21	Duodenum	495355	545242
D21-05-J	21	Jejunum	236578	296633
D21-05-I	21	Ileum	242969	346168
D21-05-C	21	Cecum	323055	388869
D21-06-D	21	Duodenum	443970	539840
D21-06-J	21	Jejunum	257214	225543
D21-06-I	21	Ileum	254304	373288
D21-06-C	21	Cecum	334815	404322
D21-07-D	21	Duodenum	293457	538535
D21-07-J	21	Jejunum	304182	224793
D21-07-I	21	Ileum	298874	242490
D21-07-C	21	Cecum	360478	191959
D21-08-D	21	Duodenum	502594	305220
D21-08-J	21	Jejunum	265480	235219
D21-08-I	21	Ileum	269264	192250
D21-08-C	21	Cecum	352252	490916
D21-09-D	21	Duodenum	371322	646814
D21-09-J	21	Jejunum	260044	233995
D21-09-I	21	Ileum	282172	416245
D21-09-C	21	Cecum	411756	367304
D21-10-D	21	Duodenum	336380	545978
D21-10-J	21	Jejunum	232382	214656
D21-10-I	21	Ileum	245447	330761
D21-10-C	21	Cecum	370268	423660
D28-01-D	28	Duodenum	481614	531693
D28-01-J	28	Jejunum	272992	230905
D28-01-I	28	Ileum	252520	471213
D28-01-C	28	Cecum	284574	399180
D28-02-D	28	Duodenum	455201	481596
D28-02-J	28	Jejunum	277048	231536
D28-02-I	28	Ileum	248441	366271
D28-02-C	28	Cecum	277256	374295
D28-03-D	28	Duodenum	350752	454947
D28-03-J	28	Jejunum	270458	206478
D28-03-I	28	Ileum	294299	334305
D28-03-C	28	Cecum	258358	419257
D28-04-D	28	Duodenum	402041	513766
D28-04-J	28	Jejunum	242841	229030
D28-04-I	28	Ileum	223384	342509
D28-04-C	28	Cecum	280672	156800
D28-05-D	28	Duodenum	507114	449826
D28-05-J	28	Jejunum	274404	236998
D28-05-I	28	Ileum	273312	441072
D28-05-C	28	Cecum	268003	369951
D28-06-D	28	Duodenum	393392	408179
D28-06-J	28	Jejunum	297977	188277
D28-06-I	28	Ileum	299183	437305
D28-06-C	28	Cecum	250309	361587
D28-07-D	28	Duodenum	502474	361956
D28-07-J	28	Jejunum	280377	219206
D28-07-I	28	Ileum	224160	354653
D28-07-C	28	Cecum	252872	244973
D28-08-D	28	Duodenum	472891	424407
D28-08-J	28	Jejunum	243814	203473
D28-08-I	28	Ileum	272742	338310
D28-08-C	28	Cecum	280231	378114
D28-09-D	28	Duodenum	453480	458820
D28-09-J	28	Jejunum	252674	191292
D28-09-I	28	Ileum	245181	375687
D28-09-C	28	Cecum	240361	144891
D28-10-D	28	Duodenum	438554	530225
D28-10-J	28	Jejunum	230795	216682
D28-10-I	28	Ileum	304776	311234
D28-10-C	28	Cecum	196942	380259
D35-01-D	35	Duodenum	337544	637074
D35-01-J	35	Jejunum	237392	251656
D35-01-I	35	Ileum	291273	397895
D35-01-C	35	Cecum	369518	473850
D35-02-D	35	Duodenum	319726	708736
D35-02-J	35	Jejunum	357516	91073
D35-02-I	35	Ileum	340092	386436
D35-02-C	35	Cecum	310808	500265
D35-03-D	35	Duodenum	366997	602895
D35-03-J	35	Jejunum	311357	252449
D35-03-I	35	Ileum	314340	401324
D35-03-C	35	Cecum	363073	378006
D35-04-D	35	Duodenum	388074	522078
D35-04-J	35	Jejunum	339163	269656
D35-04-I	35	Ileum	323882	489354
D35-04-C	35	Cecum	387859	422239
D35-05-D	35	Duodenum	369580	854314
D35-05-J	35	Jejunum	342340	290415
D35-05-I	35	Ileum	313536	416385
D35-05-C	35	Cecum	367730	483928
D35-06-D	35	Duodenum	395502	596099
D35-06-J	35	Jejunum	280476	230860
D35-06-I	35	Ileum	300269	225677
D35-06-C	35	Cecum	383326	439500
D35-07-D	35	Duodenum	351350	620964
D35-07-J	35	Jejunum	299940	242922
D35-07-I	35	Ileum	274255	400493
D35-07-C	35	Cecum	357161	453547
D35-08-D	35	Duodenum	315271	650319
D35-08-J	35	Jejunum	301069	226244
D35-08-I	35	Ileum	264744	537212
D35-08-C	35	Cecum	298088	239497
D35-09-D	35	Duodenum	364958	350786
D35-09-J	35	Jejunum	251891	220265
D35-09-I	35	Ileum	273284	376708
D35-09-C	35	Cecum	356531	379614
D35-10-D	35	Duodenum	405887	600810
D35-10-J	35	Jejunum	285734	238736
D35-10-I	35	Ileum	248765	349685
D35-10-C	35	Cecum	328194	549803
D42-01-D	42	Duodenum	577575	399139
D42-01-J	42	Jejunum	308299	249138
D42-01-I	42	Ileum	328701	481688
D42-01-C	42	Cecum	318522	387834
D42-02-D	42	Duodenum	626682	283116
D42-02-J	42	Jejunum	383029	143370
D42-02-I	42	Ileum	270201	414135
D42-02-C	42	Cecum	389711	237467
D42-03-D	42	Duodenum	413281	511554
D42-03-J	42	Jejunum	381704	208435
D42-03-I	42	Ileum	335789	401928
D42-03-C	42	Cecum	411997	295285
D42-04-D	42	Duodenum	380781	142772
D42-04-J	42	Jejunum	308347	160070
D42-04-I	42	Ileum	283035	293651
D42-04-C	42	Cecum	336931	400474
D42-05-D	42	Duodenum	331987	326525
D42-05-J	42	Jejunum	327620	239037
D42-05-I	42	Ileum	296962	361997
D42-05-C	42	Cecum	380909	443179
D42-06-D	42	Duodenum	292170	396967
D42-06-J	42	Jejunum	848314	237727
D42-06-I	42	Ileum	331202	356153
D42-06-C	42	Cecum	406780	374962
D42-07-D	42	Duodenum	279177	211130
D42-07-J	42	Jejunum	588838	211607
D42-07-I	42	Ileum	625109	374327
D42-07-C	42	Cecum	329107	438464
D42-08-D	42	Duodenum	319190	463481
D42-08-J	42	Jejunum	794183	190842
D42-08-I	42	Ileum	309312	361173
D42-08-C	42	Cecum	421383	283351
D42-09-D	42	Duodenum	345023	229725
D42-09-J	42	Jejunum	589340	337624
D42-09-I	42	Ileum	264377	332680
D42-09-C	42	Cecum	354931	357137
D42-10-D	42	Duodenum	397640	471762
D42-10-J	42	Jejunum	783954	263668
D42-10-I	42	Ileum	309267	370431
D42-10-C	42	Cecum	379719	324425

## Sheet: Table S4
Table S4 Permutational multivariate analysis of variance (PERMANOVA) results for microbial communities
Kingdom	Pairs	R2	P value	P adjusted
Bacteria	Cecum vs Duodenum	0.28313	0.001	0.006
Bacteria	Cecum vs Ileum	0.252037	0.001	0.006
Bacteria	Cecum vs Jejunum	0.271998	0.001	0.006
Bacteria	Duodenum vs Ileum	0.179593	0.001	0.006
Bacteria	Duodenum vs Jejunum	0.0283354	0.001	0.006
Bacteria	Ileum vs Jejunum	0.160286	0.001	0.006
Fungi	Cecum vs Duodenum	0.0540876	0.001	0.006
Fungi	Cecum vs Ileum	0.0504839	0.001	0.006
Fungi	Cecum vs Jejunum	0.0826418	0.001	0.006
Fungi	Duodenum vs Ileum	0.118953	0.001	0.006
Fungi	Duodenum vs Jejunum	0.0600474	0.001	0.006
Fungi	Ileum vs Jejunum	0.115939	0.001	0.006

## Sheet: Table S5
Table S5 Pairwise Wilcoxon test of the values of the first principal coordinate analysis (PCoA) axis in different segments of bacterial and fungal communities in Supplementary Figure S4B
Pairs	Duodenum (bacteria)	Jejunum (bacteria)	Ileum (bacteria)	Cecum (bacteria)	Duodenum (fungi)	Jejunum (fungi)	Ileum (fungi)	Cecum (fungi)
1 vs 4	7.6e-05	7.6e-05	0.5486	4.3e-05	0.20816	0.464	0.0003	0.0003
1 vs 7	7.6e-05	7.6e-05	0.3644	4.3e-05	0.0002	0.163	0.00042	0.0004
1 vs 14	0.00012	0.108	0.6417	4.3e-05	0.33843	0.464	0.0002	0.0004
1 vs 21	7.6e-05	7.6e-05	0.6417	4.3e-05	0.22961	0.464	0.0002	0.0101
1 vs 28	0.00702	7.6e-05	0.6731	4.3e-05	0.33843	0.199	0.02395	0.0538
1 vs 35	7.6e-05	0.082	0.3644	4.3e-05	0.11011	0.736	0.00096	0.7096
1 vs 42	0.00836	0.183	0.0003	4.3e-05	0.82542	0.796	0.0002	0.1549
4 vs 7	0.99567	0.61	0.4619	0.0474	0.11011	0.464	0.67308	0.9705
4 vs 14	0.95322	0.857	0.7046	0.0012	0.10082	1	0.06505	0.3835
4 vs 21	0.95322	0.705	0.6417	0.0434	0.10082	0.221	0.05769	0.0145
4 vs 28	0.99567	0.549	0.8626	0.1402	0.11011	0.096	0.49	0.0023
4 vs 35	1	0.435	0.4441	0.9456	0.0117	0.464	0.79825	0.0084
4 vs 42	0.95322	0.227	0.1626	0.9456	0.53063	0.673	0.0013	0.0268
7 vs 14	0.99567	0.912	0.3644	0.023	0.0003	0.55	0.48976	0.4882
4 vs 21	0.95322	0.766	0.3644	0.6482	0.01814	0.163	0.67308	0.0917
7 vs 28	0.95322	0.227	0.5188	0.001	0.00015	0.096	0.91908	0.0097
7 vs 35	0.98082	0.766	0.2447	0.2015	0.00015	0.221	1	0.0101
7 vs 42	0.95322	0.549	0.0029	0.1054	0.22961	0.464	0.14703	0.05
14 vs 21	0.87068	0.885	0.9118	0.0474	0.56146	0.401	0.64234	0.1038
14 vs 28	0.66611	0.522	0.885	7.6e-05	0.82542	0.221	0.49	0.0174
14 vs 35	0.95322	0.705	0.4619	0.0025	0.44887	0.464	0.35526	0.0145
14 vs 42	0.882	0.549	0.301	0.0084	0.44887	0.885	0.70456	0.1171
21 vs 28	0.99567	0.265	0.885	0.0012	0.39181	0.796	0.89145	0.2538
21 vs 35	1	0.705	0.5188	0.0816	1	0.705	0.67308	0.0538
21 vs 42	1	0.245	0.0269	0.1054	0.36466	0.464	0.22642	0.4586
28 vs 35	0.99567	0.227	0.4619	0.4586	0.33843	0.464	1	0.2004
28 vs 42	1	0.183	0.2447	0.1566	0.59231	0.401	0.24601	0.7096
35 vs 42	0.99567	0.579	0.885	0.9705	0.22642	0.673	0.11011	0.2769

## Sheet: Table S6
Table S6 Number of microbial patterns in each segment
Segment	Kingdom	Number of genus	Number of patterns
Duodenum	Bacteria	460	150
Jejunum	Bacteria	227	92
Ileum	Bacteria	178	71
Cecum	Bacteria	224	98
Duodenum	Fungi	390	136
Jejunum	Fungi	429	140
Ileum	Fungi	467	168
Cecum	Fungi	529	156

## Sheet: Table S7
Table S7 Number of taxa belonging to different patterns in Figure 4A
Pattern*	Duodenum (bacteria)	Jejunum (bacteria)	Ileum (bacteria)	Cecum (bacteria)	Duodenum (fungi)	Jejunum (fungi)	Ileum (fungi)	Cecum (fungi)
ABBBBCCC	0	0	0	1	0	0	0	0
ABBBBBCC	0	0	0	1	0	0	0	0
AABBBCCC	0	0	0	1	0	0	0	0
AABBBBCC	0	0	0	1	0	0	0	0
AAAABBBC	0	0	0	1	0	0	0	0
ABBBCCCC	0	0	0	2	0	0	0	0
ABBCCCCC	0	0	0	4	0	0	0	0
AABBCCCC	0	0	0	6	0	0	0	0
AABCCCCC	0	0	0	8	0	0	0	0
ABCCCCCC	0	0	0	14	0	0	0	0
AACCCCCC	0	0	0	1	0	0	0	0
ACCCCCCC	5	13	2	21	1	9	1	3
BBBBCCCC	0	0	0	0	0	0	1	0
BBBBBBBC	0	0	0	0	0	0	1	0
BCCCCCCC	9	4	3	3	7	18	7	8
CBBBBBAA	0	0	0	0	0	1	0	0
CBBBBBBA	0	0	0	0	0	1	0	1
CAAAAAAA	0	0	0	0	0	3	1	1
CCCBBBBB	0	0	0	0	0	0	1	1
CCBBBBBB	0	0	0	0	1	0	1	1
CBBBBBBB	0	0	0	0	2	5	2	2
CCCCCCCB	0	1	1	0	1	1	1	1
CCCCCCCC	5	2	1	2	5	11	8	6
* A: Absence; B: Mix; C: Presence.

## Sheet: Table S8
Table S8 "Colonization" microbes in the broiler chicken gut microbiota
Segment	"Colonize" bacteria	"Colonize" fungi
Duodenum	Cutibacterium, Bacteroides, Prevotellaceae UCG-001, Alistipes, Helicobacter, Staphylococcus, Lactobacillus, Blautia, Sphingobium, Curvibacter, Rodentibacter, Acinetobacter, Pseudomonas, Akkermansia	Tetracladium, Pseudogymnoascus, Scutellinia, Gibellulopsis, Plectosphaerella, f__Nectriaceae, Coprinellus, Mortierella
Jejunum	Bacteroides, Barnesiella, f__Barnesiellaceae, Alistipes, Helicobacter, Lactobacillus, f__Clostridiales vadinBB60 group_5, Anaerostipes, Blautia, CHKCI001, Sellimonas, [Ruminococcus] torques group, f__Lachnospiraceae_2, Romboutsia, Faecalibacterium, Ruminococcaceae UCG-005, Ruminococcaceae UCG-014	p__Ascomycota, c__Dothideomycetes, Aureobasidium, Paraphoma, c__Eurotiomycetes_1, Knufia, Aphanoascus, o__Helotiales, Tetracladium, Leohumicola, Pseudogymnoascus, Heydenia, Scutellinia, c__Sordariomycetes_1,Gibellulopsis, Plectosphaerella, Clonostachys, Nectriopsis, Metarhizium, Fusariella, Dactylonectria, Fusicolla, Gibberella, Botryotrichum, Podospora, Filobasidium, Mortierella
Ileum	Helicobacter, Lactobacillus, Candidatus Arthromitus, Romboutsia, Faecalibacterium	f__Didymellaceae, o__Onygenales_2, Tetracladium, Pseudogymnoascus, Gibellulopsis, Plectosphaerella, f__Nectriaceae, Botryotrichum, Coprinellus, Mortierella
Cecum	CHKCI002, Bacteroides, Barnesiella, Coprobacter, f__Barnesiellaceae, Odoribacter, Alistipes, Rikenella, Parabacteroides, o__Gastranaerophilales_2, o__Gastranaerophilales_3, Campylobacter, Helicobacter, Lactobacillus, Christensenellaceae R-7 group, f__Clostridiales vadinBB60 group_1, f__Clostridiales vadinBB60 group_2, f__Clostridiales vadinBB60 group_3, f__Clostridiales vadinBB60 group_5, Family …	p__Ascomycota, Tetracladium, Leohumicola, Pseudogymnoascus, Scutellinia, c__Sordariomycetes_1, Gibellulopsis, Plectosphaerella, f__Nectriaceae, Botryotrichum, Mortierella

## Sheet: Table S9
Table S9 "Disappearance" microbes in the broiler chicken gut microbiota
Segment	"Disappear" bacteria	"Disappear" fungi
Duodenum		Talaromyces, Beauveria, p__Basidiomycota, Trichosporon
Jejunum	Escherichia-Shigella	o__Capnodiales_1, Xerochrysium, Kodamaea, Diutina, Verticillium, Beauveria, Rhodocollybia, Clitocybe, Robbauera, Malassezia, Wallemia
Ileum	Enterococcus	Xerochrysium, Verticillium, Sarocladium, p__Basidiomycota, Robbauera, Rhizopus
Cecum		o__Saccharomycetales, Trichoderma, Sarocladium, Mycena, Cystobasidium, Rhodotorula, Mucor

[truncated: 13 more sheets: Table S10, Table S11, Table S12, Table S13, Table S14, Table S15, Table S16, Table S17, Table S18, Table S19, Table S20, Table S21, Table S22]
